# Supplementary material for: Impacts of Population Size and Domestication Process on Genetic Diversity and Genetic Load in Genus Ovis
Source: Genes (Basel). 2023 Oct 23;14(10):1977. doi: 10.3390/genes14101977 (PMC10606048; doi:10.3390/genes14101977)
Supplement: Supplementary file 1 [file genes-14-01977-s001.zip]

Archive with 1 entries (1 files):
- genes-2658554-supplementary.xlsx
