# Supplementary material for: Impacts of Population Size and Domestication Process on Genetic Diversity and Genetic Load in Genus Ovis
Source: Genes (Basel). 2023 Oct 23;14(10):1977. doi: 10.3390/genes14101977 (PMC10606048; doi:10.3390/genes14101977)
Supplement: Supplementary file 1 [file genes-14-01977-s001.zip › genes-2658554-supplementary.xlsx]

## Sheet: Table S1
Supplementary Table S1. Sample informations in this study.
Individuals	Species	Species Name/Breed	Abbreviation	Group	Sampling_Location	Data Source	BioProject/Reference
MUF1	Ovis musimon	Europe Mouflon	EMUF	Wild sheep	Finland	Public database	PRJNA764308
MUF2-1	Ovis musimon	Europe Mouflon	EMUF	Wild sheep	Finland	Public database	PRJNA764308
MUF3-1	Ovis musimon	Europe Mouflon	EMUF	Wild sheep	Finland	Public database	PRJNA764308
IROO-D6-0002	Ovis orientalis	Asiatic Mouflon	AMUF	Wild sheep	Kaboudan	Public database	PRJEB3139
IROO-D6-0005	Ovis orientalis	Asiatic Mouflon	AMUF	Wild sheep	Kaboudan	Public database	PRJEB3139
IROO-E5-5146	Ovis orientalis	Asiatic Mouflon	AMUF	Wild sheep	Sahand	Public database	PRJEB3139
IROO-E3-5492	Ovis orientalis	Asiatic Mouflon	AMUF	Wild sheep	Kimakai	Public database	PRJEB3139
IROO-C3-0001	Ovis orientalis	Asiatic Mouflon	AMUF	Wild sheep	Marakan	Public database	PRJEB3139
IROO-D6-0003	Ovis orientalis	Asiatic Mouflon	AMUF	Wild sheep	Kaboudan	Public database	PRJEB3139
IROO-D6-0004	Ovis orientalis	Asiatic Mouflon	AMUF	Wild sheep	Kaboudan	Public database	PRJEB3139
IROO-F5-5079	Ovis orientalis	Asiatic Mouflon	AMUF	Wild sheep	Sahand	Public database	PRJEB3139
IROO-N13-5061	Ovis orientalis	Asiatic Mouflon	AMUF	Wild sheep	Mute	Public database	PRJEB3139
IROO-K7-0642	Ovis orientalis	Asiatic Mouflon	AMUF	Wild sheep	Bashgol	Public database	PRJEB3139
IROO-D6-5104	Ovis orientalis	Asiatic Mouflon	AMUF	Wild sheep	Kaboudan	Public database	PRJEB3139
IROO-J11-0905	Ovis orientalis	Asiatic Mouflon	AMUF	Wild sheep	/	Public database	PRJEB3139
IROO-J11-0602	Ovis orientalis	Asiatic Mouflon	AMUF	Wild sheep	/	Public database	PRJEB3139
IROO-D6-0006	Ovis orientalis	Asiatic Mouflon	AMUF	Wild sheep	Kaboudan	Public database	PRJEB3139
IROO-M12-9997	Ovis orientalis	Asiatic Mouflon	AMUF	Wild sheep	Khomein	Public database	PRJEB3139
266	Ovis orientalis	Asiatic Mouflon	AMUF	Wild sheep	Iran	Public database	PRJNA624020
267	Ovis orientalis	Asiatic Mouflon	AMUF	Wild sheep	Iran	Public database	PRJNA624020
271	Ovis orientalis	Asiatic Mouflon	AMUF	Wild sheep	Iran	Public database	PRJNA624020
272	Ovis orientalis	Asiatic Mouflon	AMUF	Wild sheep	Iran	Public database	PRJNA624020
273	Ovis orientalis	Asiatic Mouflon	AMUF	Wild sheep	Iran	Public database	PRJNA624020
TH.2	Ovis orientalis	Asiatic Mouflon	AMUF	Wild sheep	Iran	Public database	PRJNA624020
KR.4	Ovis orientalis	Asiatic Mouflon	AMUF	Wild sheep	Iran	Public database	PRJNA624020
KR.6	Ovis orientalis	Asiatic Mouflon	AMUF	Wild sheep	Iran	Public database	PRJNA624020
SH.7	Ovis orientalis	Asiatic Mouflon	AMUF	Wild sheep	Iran	Public database	PRJNA624020
YZ.9	Ovis orientalis	Asiatic Mouflon	AMUF	Wild sheep	Iran	Public database	PRJNA624020
YZ.10	Ovis orientalis	Asiatic Mouflon	AMUF	Wild sheep	Iran	Public database	PRJNA624020
YZ.11	Ovis orientalis	Asiatic Mouflon	AMUF	Wild sheep	Iran	Public database	PRJNA624020
YZ.12	Ovis orientalis	Asiatic Mouflon	AMUF	Wild sheep	Iran	Public database	PRJNA624020
KR.15	Ovis orientalis	Asiatic Mouflon	AMUF	Wild sheep	Iran	Public database	PRJNA624020
SH.19	Ovis orientalis	Asiatic Mouflon	AMUF	Wild sheep	Iran	Public database	PRJNA624020
SH.20	Ovis orientalis	Asiatic Mouflon	AMUF	Wild sheep	Iran	Public database	PRJNA624020
BJ1-2	Ovis vignei	Urial	URIS	Wild sheep	Iran	Public database	PRJNA764308
BJ2-1	Ovis vignei	Urial	URIS	Wild sheep	Iran	Public database	PRJNA764308
BJ3-1	Ovis vignei	Urial	URIS	Wild sheep	Iran	Public database	PRJNA764308
BJ4-1	Ovis vignei	Urial	URIS	Wild sheep	Iran	Public database	PRJNA764308
BJR5	Ovis vignei	Urial	URIS	Wild sheep	Iran	Public database	PRJNA764308
BJR6	Ovis vignei	Urial	URIS	Wild sheep	Iran	Public database	PRJNA645671
BJ-IROV-AB8-1004	Ovis vignei	Urial	URIS	Wild sheep	Iran	Public database	PRJEB5463
BJ-IROV-AB8-1005	Ovis vignei	Urial	URIS	Wild sheep	Iran	Public database	PRJEB5463
BJ-IROV-AB8-1006	Ovis vignei	Urial	URIS	Wild sheep	Iran	Public database	PRJEB5463
ARG10-4	Ovis ammon	Argali	ARGS	Wild sheep	China	Public database	PRJNA645671
ARG19	Ovis ammon	Argali	ARGS	Wild sheep	China	Public database	PRJNA645671
ARG2-1	Ovis ammon	Argali	ARGS	Wild sheep	China	Public database	PRJNA645671
ARG20	Ovis ammon	Argali	ARGS	Wild sheep	China	Public database	PRJNA645671
ARG23	Ovis ammon	Argali	ARGS	Wild sheep	China	Public database	PRJNA645671
ARG3-1	Ovis ammon	Argali	ARGS	Wild sheep	China	Public database	PRJNA645671
ARG8-2	Ovis ammon	Argali	ARGS	Wild sheep	China	Public database	PRJNA645671
ARG9-3	Ovis ammon	Argali	ARGS	Wild sheep	China	Public database	PRJNA645671
snow13	Ovis nivicola	Snow sheep	SOWS	Wild sheep	Siberia	Public database	PRJNA764308
snow4	Ovis nivicola	Snow sheep	SOWS	Wild sheep	Siberia	Public database	PRJNA764308
snow5	Ovis nivicola	Snow sheep	SOWS	Wild sheep	Siberia	Public database	PRJNA764308
snow6	Ovis nivicola	Snow sheep	SOWS	Wild sheep	Siberia	Public database	PRJNA764308
snow7	Ovis nivicola	Snow sheep	SOWS	Wild sheep	Siberia	Public database	PRJNA764308
snow8	Ovis nivicola	Snow sheep	SOWS	Wild sheep	Siberia	Public database	PRJNA764308
snow1	Ovis nivicola	Snow sheep	SOWS	Wild sheep	Siberia	Public database	PRJNA764308
snow2	Ovis nivicola	Snow sheep	SOWS	Wild sheep	Siberia	Public database	PRJNA764308
Thinhorn1	Ovis dalli	Thinhorn sheep	THNS	Wild sheep	Canada	Public database	PRJNA764308
Thinhorn2	Ovis dalli	Thinhorn sheep	THNS	Wild sheep	Canada	Public database	PRJNA764308
Thinhorn3	Ovis dalli	Thinhorn sheep	THNS	Wild sheep	Canada	Public database	PRJNA764308
Thinhorn4	Ovis dalli	Thinhorn sheep	THNS	Wild sheep	Canada	Public database	PRJNA764308
Thinhorn5	Ovis dalli	Thinhorn sheep	THNS	Wild sheep	Canada	Public database	PRJNA764308
Thinhorn9	Ovis dalli	Thinhorn sheep	THNS	Wild sheep	Canada	Public database	PRJNA764308
bighorn1	Ovis canadensis	Bighorn sheep	BIGS	Wild sheep	Canada	Public database	PRJNA764308
bighorn11	Ovis canadensis	Bighorn sheep	BIGS	Wild sheep	Canada	Public database	PRJNA764308
bighorn2	Ovis canadensis	Bighorn sheep	BIGS	Wild sheep	Canada	Public database	PRJNA764308
bighorn3	Ovis canadensis	Bighorn sheep	BIGS	Wild sheep	Canada	Public database	PRJNA764308
bighorn4	Ovis canadensis	Bighorn sheep	BIGS	Wild sheep	Canada	Public database	PRJNA764308
bighorn5	Ovis canadensis	Bighorn sheep	BIGS	Wild sheep	Canada	Public database	PRJNA764308
GNM327	Ovis aries	Tibetan sheep	TIB	Landraces	China	Public database	Lv et al. 2022
GNM330	Ovis aries	Tibetan sheep	TIB	Landraces	China	Public database	Lv et al. 2022
GNM341	Ovis aries	Tibetan sheep	TIB	Landraces	China	Public database	Lv et al. 2022
CJL285	Ovis aries	Tibetan sheep	TIB	Landraces	China	Public database	Lv et al. 2022
CJL289	Ovis aries	Tibetan sheep	TIB	Landraces	China	Public database	Lv et al. 2022
CJL300	Ovis aries	Tibetan sheep	TIB	Landraces	China	Public database	Lv et al. 2022
SAB311	Ovis aries	Tibetan sheep	TIB	Landraces	China	Public database	Lv et al. 2022
SAB319	Ovis aries	Tibetan sheep	TIB	Landraces	China	Public database	Lv et al. 2022
SAB322	Ovis aries	Tibetan sheep	TIB	Landraces	China	Public database	Lv et al. 2022
ZJZ225	Ovis aries	Tibetan sheep	TIB	Landraces	China	Public database	Lv et al. 2022
ZJZ226	Ovis aries	Tibetan sheep	TIB	Landraces	China	Public database	Lv et al. 2022
ZJZ242	Ovis aries	Tibetan sheep	TIB	Landraces	China	Public database	Lv et al. 2022
ZLX154	Ovis aries	Tibetan sheep	TIB	Landraces	China	Public database	Lv et al. 2022
ZLX160	Ovis aries	Tibetan sheep	TIB	Landraces	China	Public database	Lv et al. 2022
ZLX161	Ovis aries	Tibetan sheep	TIB	Landraces	China	Public database	Lv et al. 2022
MFW157	Ovis aries	Chinese Merino sheep(fine wool)	MFW	Improved populations	China	Public database	PRJNA624020
MFW159	Ovis aries	Chinese Merino sheep(fine wool)	MFW	Improved populations	China	Public database	PRJNA624020
MFW170	Ovis aries	Chinese Merino sheep(fine wool)	MFW	Improved populations	China	Public database	PRJNA624020
MFW160	Ovis aries	Chinese Merino sheep (fine wool)	MFW	Improved populations	China	Public database	PRJNA624020
MFW161	Ovis aries	Chinese Merino sheep (fine wool)	MFW	Improved populations	China	Public database	PRJNA624020
MFW163	Ovis aries	Chinese Merino sheep (fine wool)	MFW	Improved populations	China	Public database	PRJNA624020
MFW164	Ovis aries	Chinese Merino sheep (fine wool)	MFW	Improved populations	China	Public database	PRJNA624020
MFW165	Ovis aries	Chinese Merino sheep (fine wool)	MFW	Improved populations	China	Public database	PRJNA624020
MFW167	Ovis aries	Chinese Merino sheep (fine wool)	MFW	Improved populations	China	Public database	PRJNA624020
MFW169	Ovis aries	Chinese Merino sheep (fine wool)	MFW	Improved populations	China	Public database	PRJNA624020
MSF173	Ovis aries	Chinese Merino sheep(super fine wool)	MSF	Improved populations	China	Public database	PRJNA624020
MSF177	Ovis aries	Chinese Merino sheep(super fine wool)	MSF	Improved populations	China	Public database	PRJNA624020
MSF181	Ovis aries	Chinese Merino sheep(super fine wool)	MSF	Improved populations	China	Public database	PRJNA624020
MSF174	Ovis aries	Chinese Merino sheep (super fine wool)	MSF	Improved populations	China	Public database	PRJNA624020
MSF175	Ovis aries	Chinese Merino sheep (super fine wool)	MSF	Improved populations	China	Public database	PRJNA624020
MSF176	Ovis aries	Chinese Merino sheep (super fine wool)	MSF	Improved populations	China	Public database	PRJNA624020
MSF180	Ovis aries	Chinese Merino sheep (super fine wool)	MSF	Improved populations	China	Public database	PRJNA624020
MSF184	Ovis aries	Chinese Merino sheep (super fine wool)	MSF	Improved populations	China	Public database	PRJNA624020
MSF186	Ovis aries	Chinese Merino sheep (super fine wool)	MSF	Improved populations	China	Public database	PRJNA624020
MSF190	Ovis aries	Chinese Merino sheep (super fine wool)	MSF	Improved populations	China	Public database	PRJNA624020
FINN300	Ovis aries	Finnsheep	FIN	Landraces	Finland	Public database	PRJNA624020
FINN303	Ovis aries	Finnsheep	FIN	Landraces	Finland	Public database	PRJNA624020
FINN304	Ovis aries	Finnsheep	FIN	Landraces	Finland	Public database	PRJNA624020
FINN305	Ovis aries	Finnsheep	FIN	Landraces	Finland	Public database	PRJNA624020
FINN306	Ovis aries	Finnsheep	FIN	Landraces	Finland	Public database	PRJNA624020
FINN307	Ovis aries	Finnsheep	FIN	Landraces	Finland	Public database	PRJNA624020
FINN313	Ovis aries	Finnsheep	FIN	Landraces	Finland	Public database	PRJNA624020
FINN314	Ovis aries	Finnsheep	FIN	Landraces	Finland	Public database	PRJNA624020
FINN315	Ovis aries	Finnsheep	FIN	Landraces	Finland	Public database	PRJNA624020
FINN317	Ovis aries	Finnsheep	FIN	Landraces	Finland	Public database	PRJNA624020
Shetland23342	Ovis aries	Shetland	SHE	Landraces	the Netherlands	Public database	PRJNA624020
Shetland23343	Ovis aries	Shetland	SHE	Landraces	the Netherlands	Public database	PRJNA624020
Shetland23347	Ovis aries	Shetland	SHE	Landraces	the Netherlands	Public database	PRJNA624020
Shetland23344	Ovis aries	Shetland	SHE	Landraces	the Netherlands	Public database	PRJNA624020
Shetland23345	Ovis aries	Shetland	SHE	Landraces	the Netherlands	Public database	PRJNA624020
Shetland23346	Ovis aries	Shetland	SHE	Landraces	the Netherlands	Public database	PRJNA624020
Shetland23354	Ovis aries	Shetland	SHE	Landraces	the Netherlands	Public database	PRJNA624020
References:
Lv, F.-H.; Cao, Y.-H.; Liu, G.-J.; Luo, L.-Y.; Lu, R.; Liu, M.-J.; Li, W.-R.; Zhou, P.; Wang, X.-H.; Shen, M.; et al. Whole-Genome Resequencing of Worldwide Wild and Domestic Sheep Elucidates Genetic Diversity, Introgression, and Agronomically Important Loci. Molecular Biology and Evolution 2022, 39, msab353, doi:10.1093/molbev/msab353.

## Sheet: Table S2
Supplementary Table S2. Effective population size (Ne) of 7 wild Ovis species before 100 generations.
Speices	Generations=100
SOWS	654.788
THNS	1513.19
BIGS	356.728
ARGS	506.265
URIS	794.186
AMUF	411.521
EMUF	268.68

## Sheet: Table S3
Supplementary Table S3. Summary of genomic diversity of 7 wild Ovis species.
Index of geomic diversity	Species	Mean	S.d.	S.e.	Min.	Max.
f_index (Inbreeding)	SOWS	0.85895	0.020376	0.00720402	0.8104	0.8723
	THNS	0.89795	0.00793643	0.00324004	0.8909	0.9102
	BIGS	0.888317	0.0118731	0.00484716	0.88	0.9114
	ARGS	0.700137	0.0271555	0.00960091	0.6676	0.7326
	URIS	0.234411	0.0475558	0.0158519	0.1912	0.3201
	AMUF	0.316974	0.11877	0.0213317	0.1269	0.5159
	EMUF	0.750467	0.0154069	0.00889519	0.7336	0.7638
FROH	SOWS	0.000797255	0.000641443	0.000261868	0.000100778	0.00164382
	THNS	0.00549176	0.00217124	0.000886406	0.00224305	0.00781238
	BIGS	0.00592685	0.000981932	0.000400872	0.00396884	0.00666432
	ARGS	0.00451764	0.00422665	0.00149435	0.000294604	0.0119383
	URIS	0.00028003	0.000186575	6.59644e-05	9.67339e-05	0.0005922
	AMUF	0.00460385	0.00366232	0.000680077	9.67e-05	0.016114
	EMUF	0.0778336	0.0611788	0.0353216	0.0150758	0.137301
Heterozosity	SOWS	0.0270357	0.00390264	0.00137979	0.0244839	0.0363355
	THNS	0.0195623	0.00152547	0.000622769	0.0172114	0.0209197
	BIGS	0.021416	0.00227473	0.000928655	0.0169932	0.0230139
	ARGS	0.0574916	0.00520658	0.0018408	0.0512643	0.0637387
	URIS	0.14668	0.00927306	0.00309102	0.12984	0.15506
	AMUF	0.130917	0.022799	0.00409482	0.0927514	0.167404
	EMUF	0.0478516	0.00295032	0.00170337	0.045297	0.0510808
Nucleotide Diversity (π)	SOWS	0.000525705	0.000147074	8.80511e-06	6.59e-06	0.00114611
	THNS	0.000450323	0.000130269	7.79898e-06	5.12879e-06	0.0010424
	BIGS	0.000432055	0.000121867	7.29601e-06	4.37879e-06	0.000982438
	ARGS	0.00134228	0.000357663	2.14127e-05	6.445e-06	0.00211865
	URIS	0.00300335	0.000773363	4.63001e-05	1.4134e-05	0.00421263
	AMUF	0.00326347	0.000837899	5.01637e-05	1.7287e-05	0.00452595
	EMUF	0.000926729	0.000512088	3.06579e-05	3.56333e-06	0.00250141

## Sheet: Table S4
Supplementary Table S4. Wilcoxon test of AMUF, Landraces and Improved populations for genetic diversity and mutation load.
	Parameters	Group1	Group2	P-values	P-Adj	P-Format	Method
Genomic diversity	F-index	AMUF	Landraces	0.00936413	0.019	0.0094	Wilcoxon
		AMUF	Improved	0.0682666	0.068	0.0683	Wilcoxon
		Landraces	Improved	4.6535e-05	0.00014	4.7e-05	Wilcoxon
	FROH	AMUF	Landraces	0.486406	0.49	0.486	Wilcoxon
		AMUF	Improved	0.191378	0.38	0.191	Wilcoxon
		Landraces	Improved	0.0192069	0.058	0.019	Wilcoxon
	Heterozosity	AMUF	Landraces	0.00966984	0.019	0.0097	Wilcoxon
		AMUF	Improved	0.0679853	0.068	0.068	Wilcoxon
		Landraces	Improved	1.78013e-05	5.3e-05	1.8e-05	Wilcoxon
	Nucleotide Diversity (π)	AMUF	Landraces	4.86788e-77	1.5e-76	< 2e-16	Wilcoxon
		AMUF	Improved	9.08376e-73	1.8e-72	< 2e-16	Wilcoxon
		Native	Improved	6.50138e-11	6.5e-11	6.5e-11	Wilcoxon
Genetic Loads	Number of derived alleles (LoF)	AMUF	Landraces	0.00423142	0.013	0.0042	Wilcoxon
		AMUF	Improved	0.0389299	0.078	0.0389	Wilcoxon
		Landraces	Improved	0.418333	0.42	0.4183	Wilcoxon
	Number of heterozygotes (LoF)	AMUF	Landraces	0.0643175	0.19	0.064	Wilcoxon
		AMUF	Improved	0.428714	0.43	0.429	Wilcoxon
		Landraces	Improved	0.137062	0.27	0.137	Wilcoxon
	Number of derived homozygotes (LoF)	AMUF	Landraces	0.756836	1	0.76	Wilcoxon
		AMUF	Improved	0.907727	1	0.91	Wilcoxon
		Landraces	Improved	0.491512	1	0.49	Wilcoxon
	Number of derived alleles (Missense)	AMUF	Landraces	1.05677e-11	2.1e-11	1.1e-11	Wilcoxon
		AMUF	Improved	2.57947e-14	7.7e-14	2.6e-14	Wilcoxon
		Landraces	Improved	3.0363e-08	3e-08	3e-08	Wilcoxon
	Number of heterozygotes (Missense)	AMUF	Landraces	0.0664461	0.13	0.0664	Wilcoxon
		AMUF	Improved	0.175391	0.18	0.1754	Wilcoxon
		Landraces	Improved	0.00943889	0.028	0.0094	Wilcoxon
	Number of derived homozygotes (Missense)	AMUF	Landraces	6.80594e-08	9.7e-08	6.8e-08	Wilcoxon
		AMUF	Improved	2.08667e-08	6.3e-08	2.1e-08	Wilcoxon
		Landraces	Improved	4.87424e-08	9.7e-08	4.9e-08	Wilcoxon
